# Supplementary material for: Aedes aegypti CCEae3A carboxylase expression confers carbamate, organophosphate and limited pyrethroid resistance in a model transgenic mosquito
Source: PLoS Negl Trop Dis. 2024 Feb 20;18(2):e0011595. doi: 10.1371/journal.pntd.0011595 (PMC10906864; doi:10.1371/journal.pntd.0011595)
Supplement: S1 Table — Each pool refers to a cross of single sex F0 individuals identified with eYFP+ partial fluorescence as larvae crossed with excess G3 of the opposite sex. Highlighted bars indicate the docking line injected, and number of eggs injected (in brackets) for each set of injections that produced successful F1 offspring. Cassettes can insert in six orientations designated: A–forward UAS-3A (exchange), B–reverse UAS-3A (exchange), C–forward-UAS-3A_Ubi-GAL4 (integration), D–reverse-UAS-3A_Ubi-GAL4 (integration), E–Ubi-GAL4_forward-UAS-3A (integration), F–Ubi-GAL4_reverse-UAS-3A (integration). Orientation was determined from F1 individuals. n/a = not applicable. † Did not survive to adulthood. *Indicates the F1 individual used to establish iso-female 3A+ line. **Indicates the F1 individual used to establish iso-female UAS-3A responder line. ♀ = female, ♂ = male. (XLSX) [file pntd.0011595.s001.xlsx]

## Sheet: Sheet1
F0 pools (number and sex of positive hatchlings)	F1 Transgenics: Number Identified and sex		Orientation of Cassette Exchange
	YFP+ (Exchange)	YFP+/CFP+ (Integration)
Set A: Ubi-GAL4 (154 injected)
3A-1 (10♂)	1♂†	0	n/a
3A-2 (12♀)	0	1♀	1 F1 ♀-C*
Set B: Ubi-GAL4 (175 injected)
3A-3 (27♂)	2♀	0	2 F1 - ♀-A x2
3A-4 (39♀)	4♀**, 1♂	2♀, 1♂	6 F1 - ♀-A x3**, B x1, Dx2
