# Supplementary material for: Aedes aegypti CCEae3A carboxylase expression confers carbamate, organophosphate and limited pyrethroid resistance in a model transgenic mosquito
Source: PLoS Negl Trop Dis. 2024 Feb 20;18(2):e0011595. doi: 10.1371/journal.pntd.0011595 (PMC10906864; doi:10.1371/journal.pntd.0011595)
Supplement: S2 Table — Detailed results from the ‘drc’ modelling of dose response assay data: Lethal dose 50 (LC50) denotes the concentration resulting in 50% mortality for that strain. The resistance ratios (RR) denote the ratio of the LC50 of strain 1 divided by that of strain 2. Minimum (min) and maximum (max) for each LC50 and RR report the calculated (lower and upper respectively) 95% threshold asymmetric asymptotics-based confidence intervals (using the delta method and the t-distribution) for LC50 and RR values calculated using the ED() and EDcomp() functions respectively. T and p-values were calculated using the compParm() function. All functions were from the drc package (28). (XLSX) [file pntd.0011595.s002.xlsx]

## Sheet: Sheet1
Larval Assay Results
Insecticide	Strain 1	Strain 2	Strain 1 LC50 (nM) min	Strain 1 LC50 (nM)	Strain 1 LC50 (nM) max	Strain 2 LC50 (nM) min	Strain 2 LC50 (nM)	Strain 2 LC50 (nM) max	RR min	RR	RR max	T - value	p - value
Temephos	3A+/3A+	3A+/WT	143	198	252	36.9	44.7	52.6	3.98	5.98	7.98	6.9	2.7e-06
Temephos	3A+/3A+	WT/WT	143	198	252	26.8	33.1	39.3	2.98	4.4	5.87	4.7	7.5e-06
Temephos	3A+/WT	WT/WT	36.9	44.7	52.6	26.8	33.1	39.3	1	1.35	1.7	2	0.048
Temephos	UAS-3A/Ubi-GAL4	Ubi-GAL4/WT	40.3	50.1	59.96	27.2	35.7	44.2	0.97	1.4	1.8	1.84	0.068
Fenthion	3A+/3A+	WT/WT	304	371	438	115	117	119	2.6	3.18	3.75	7.5	6.07e-12
Chlorpyriphos	3A+/3A+	WT/WT	119	138	156	12.9	20.7	28.5	3.99	6.64	9.29	4.23	5.6e-05
Adult Assay Results
Insecticide	Strain 1	Strain 2	Strain 1 LC50 (% [w/v]) min	Strain 1 LC50 (% [w/v])	Strain 1 LC50 (% [w/v]) max	Strain 2 LC50 (% [w/v]) min	Strain 2 LC50 (% [w/v])	Strain 2 LC50 (% [w/v]) max	RR min	RR	RR max	T - value	p - value
Malathion	3A+/3A+	WT/WT	0.037	0.042	0.047	0.00105	0.00118	0.0013	29.9	35.5	41.1	12.3	2.2e-16
Bendiocarb	3A+/3A+	WT/WT	0.00048	0.000702	0.00092	2.8e-05	3.8e-05	4.8e-05	11.1	18.6	26	4.65	8.9e-06
Alpha-cypermethrin	3A+/3A+	WT/WT	0.00031	0.00045	0.00058	3.4e-05	4.6e-05	5.8e-05	5.89	9.71	13.5	4.51	1.54e-05
